# Supplementary material for: Advancements in Ocular Regenerative Therapies
Source: Biology (Basel). 2023 May 19;12(5):737. doi: 10.3390/biology12050737 (PMC10215726; doi:10.3390/biology12050737)
Supplement: Supplementary file 1 [file biology-12-00737-s001.zip]

Archive with 1 entries (1 files):
- biology-2360790-supplementary.pdf
